# Supplementary material for: Combined Non-Target Effects of Insecticide and High Temperature on the Parasitoid Bracon nigricans
Source: PLoS One. 2015 Sep 18;10(9):e0138411. doi: 10.1371/journal.pone.0138411 (PMC4575060; doi:10.1371/journal.pone.0138411)
Supplement: S1 Dataset — Mortality, number of eggs laid and number of hosts killed in three days by each tested Bracon nigricans female previously exposed for three days to residues at three constant temperatures. (XLSX) [file pone.0138411.s001.xlsx]

## Sheet: Acute toxicity
Treat 25C	Mortality		Treat 35C	Mortality		Treat 40C	Mortality
1	0		1	30		1	100
1	0		1	10		1	30
1	0		1	90		1	20
1	0		1	0		1	60
1	20		1	10		1	60
2	20		2	44		2	80
2	40		2	90		2	100
2	90		2	60		2	30
2	0		2	10		2	100
2	70		2	30		2	60
3	100		2	90		2	80
3	100		3	100		3	100
3	100		3	100		3	100
3	100		3	100		3	100
3	0		3	100		3	100
4	100		3	100		3	100
4	100		3	100		3	100
4	100		4	100		4	100
4	100		4	100		4	100
4	100		4	100		4	100
5	0		4	100		4	100
5	40		4	100		4	100
5	10		4	100		4	100
5	20		5	40		5	30
5	0		5	10		5	30
			5	30		5	30
			5	20		5	30
			5	10		5	10
			5	0		5	25

## Sheet: Sublethal effects
Treat 25C	Eggs/Female	Killed hosts/ female		Treat 35C	Eggs/Female	Killed hosts/ female
1	8	6		1	2	8
1	5	7		1	3	7
1	9	10		1	1	10
1	9	12		1	3	8
1	16	13		1	11	6
1	4	4		1	1	10
1	16	11		1	14	8
1	16	6		1	4	10
1	16	9		1	16	11
1	14	9		1	10	12
1	3	4		1	12	1
1	5	4		1	7	9
1	3	8		1	8	8
1	15	11		1	5	4
2	20	13		1	3	7
2	8	9		1	4	12
2	8	8		1	6	11
2	8	8		1	2	9
2	0	0		1	5	5
2	4	4		1	1	9
2	2	4		2	10	12
2	5	10		2	20	15
2	0	5		2	26	14
2	7	9		2	6	13
2	15	12		2	10	5
2	11	12		2	7	8
2	6	12		2	20	12
2	10	10		2	8	13
2	12	10		2	3	13
2	4	14		2	7	9
5	10	10		2	4	10
5	7	11		2	6	5
5	17	13		2	6	12
5	14	13		2	5	15
5	5	6		2	15	10
5	5	5		2	16	10
5	8	11		2	17	10
5	7	8		2	15	15
5	9	9		5	13	13
5	9	5		5	16	11
5	9	13		5	20	10
5	9	11		5	13	13
5	14	12		5	14	13
5	12	9		5	18	14
5	9	11		5	14	6
5	3	10		5	18	12
5	8	12		5	8	12
				5	4	15
				5	6	4
				5	7	12
				5	5	9
				5	5	7
				5	5	9
				5	8	14
				5	9	14
				5	6	14
				5	9	14
				5	13	13
